# Supplementary material for: Traditional statistics and artificial intelligence-based prognostic models for predicting type 2 diabetes mellitus after gestational diabetes: a systematic review
Source: Diagn Progn Res. 2026 Apr 20;10:12. doi: 10.1186/s41512-026-00229-8 (PMC13094168; doi:10.1186/s41512-026-00229-8)
Supplement: Supplementary file 4 — Supplementary Material 4. [file 41512_2026_229_MOESM4_ESM.xlsx]

## Sheet: CHARMS
Study Information					1. Source of data	2. Participants																												3. Outcomes to be predicted							4. Candidate predictors						5. Sample size
Author	Publication year	Publication identifier (title/PMID/DOI)	Journal	Model name	1.1 Source of data	2.1 Recruitment method	2.2 Recruitment dates	2.3 Study setting	2.4 Study sites (regions)	2.5 Study sites (number of centres)	2.6 Criteria inclusion	2.7 Criteria exclusion	2.8 Participant description																					3.1 Outcome	3.2 Outcome definition	3.3 Same outcome definition for all participants	3.4 Type of outcome	3.5 Was the outcome assessed without knowledge of the predictors?	3.6 Were candidate predictors part of outcome?	3.7 Time of outcome occurrence	4.1 Number of candidate predictors (or parameters) assessed	4.2 Type of predictors	4.3 Timing of predictors measurement	4.4 Predictors definition and measurement similar for all participants	4.5 Were predictors assessed blinded for outcome	4.6 Handling of continous predictors	5.1 Number of participants	5.2 Number of outcomes/events	5.3 Number of events per variable (EPV) or per parameter (EPP)
													2.8.1 Characteristic 1			2.8.2 Characteristic 2			2.8.3 Characteristic 3			2.8.4 Characteristic 4			2.8.5 Characteristic 5			2.8.6 Characteristic 6			2.8.7 Characteristic 7
													Characteristic	Values	Measures	Characteristic	Values	Measures	Characteristic	Values	Measures	Characteristic	Values	Measures	Characteristic	Values	Measures	Characteristic	Values	Measures	Characteristic	Values	Measures
Ko¨hler	2016	Development of a simple tool to predict the risk of postpartum diabetes in women with gestational diabetes mellitus	Acta Diabetol		Prospective cohort	Recruited from hospitals with one follow-up contact after delivery	1989 to 1999	Hospital-based	Germany	Multicentered	GDM diagnosis, availability of follow-up data, and complete predictor data	Islet autoantibody-positive women and those with missing data	BMI in early pregnancy	26.37 (23.05, 30.73)	Median (IQR)	Insulin treatment (yes)	86 (33.46)	n (%)	Family history of diabetes	98 (38.13)	n (%)	Lactation (yes)	204 (79.38)	n (%)	Lactation >3months	28 (10.89)	n (%)	Maternal age (y)	31.4 (28.53, 34.77)	Median (IQR)				Postpartum diabetes	Based on ADA criteria, including OGTT results, fasting glucose, and clinical symptoms	Yes	Single	Unclear	No	Up to 20 years after delivery (2 and 9 months; 2, 5, 8, 11, 15, and 19 years after pregnancy; or until the diagnosis of diabetes)	6	Clinical and demographic	At baseline/before outcome occurrence	Yes	Unclear	Included in the model as continous	304	110	27.5
Lappas	2015	The prediction of type 2 diabetes in women with previous gestational diabetes mellitus using lipidomics	Diabetologia		Prospective cohort	Women diagnosed with GDM during pregnancy, followed postnatally	June 2003 – December 2005	Hospital-based	Australia	Single centre	Age ≥18, English-speaking, previous GDM pregnancy, normal glucose tolerance at 12 weeks postpartum	Pre-existing diabetes	Age (years)	35.11 (31.62, 37.67)	Median (IQR)	Body mass index (BMI)	29.14 (23.38, 34.70)	Median (IQR)	Pregnancy fasting OGTT	5.30 (4.68, 5.73)	Median (IQR)	Postnatal fasting OGTT	5.00 (4.78, 5.32)	Median (IQR)	PE(P-36:2)	5.44 (2.10, 14.11)	Median (IQR)	Total cholesterol	6.00 (5.03, 7.12)	Median (IQR)	Triacylglycerol	1.10 (0.80, 1.52)	Median (IQR)	Type 2 diabetes	ADA criteria	Yes	Single	Unclear	No	After the predictors' measurement ( follow every 1-2y upto 8-10y, median follow-up of 8.5y)	>300 lipid species & 4 traditional risk factors	Lipidomic biomarkers & clinical variables	12 weeks postpartum	Yes	No information	Log transformation and normalization	148	21	3
Belsti	2024	Development of a risk prediction model for postpartum onset of type 2 diabetes mellitus, following gestational diabetes; the lifestyle InterVention in gestational diabetes (LIVING) study	Clinical Nutrition	Antenatal model	Randomised trial	Recruited during pregnancy (24–34 weeks gestation)	October 2017 - December 2019	Hospital-based	India, Sri Lanka, Bangladish	Multicentered (19 urban hospitals)	Women diagnosed with GDM per IADPSG criteria	>2h travel time, no mobile phone, steroid use (except for fetal lung maturation), expected relocation	Antenatal FPG	5.4 (0.6)	Mean (SD)	Antenatal 2h- OGTT	8.1 (1.6)	Mean (SD)	History of recurrent GDM (yes)	98 (7.3)	n (%)	GDM insulin treatment (yes)	159 (12.2)	n (%)	Parity			History of irregular menstrual cycle (yes)	289 (22.2)	n (%)	Family history of diabetes mellitus (yes)	630 (48.0)	n (%)	Postpartum onset of type 2 diabetes mellitus	ADA criteria: FPG ≥126 mg/dL, 2h OGTT ≥200 mg/dL, HbA1c ≥6.5%	Yes	Single	Yes	No	Within 2-3 years postpartum	19	Clinical and demographic	During pregnancy and postpartum	Yes	Yes	Included in the model as continous	1299	124	17.7
Belsti	2024			Postnatal model									Antenatal 2h- OGTT			Postnatal FPG level			Postnatal 2h-OGTT			Postnatal BMI: Underweight, Healthy weight, Overweight, Obesity	36 (2.7), 468 (35.4), 527 (40.0), 287 (21.8)	n (%)																	19	Clinical and demographic	During pregnancy and postpartum	Yes	Yes	Included in the model as continous	1299	124	31
Lai	2020	Amino acid and lipid metabolism in postgestational diabetes and progression to type 2 diabetes: A metabolic profiling study	PLoS Med	20-metabolite signature predicting future T2D	Nested case-control	Postpartum women with GDM recruited	10 September 2008- December 2011	Hospital-based	United States	Kaiser Permanente Northern California hospital (13 medical center/office facilities)	Women with GDM, 6–9 weeks postpartum, no prior diabetes	Serious health conditions, medications affecting glucose, planned pregnancy/move	Age (years)	T2D: 33.2 (5.2); no T2D: 32.9 (4.5)	Mean (SD)	Race/ethnicity (T2D vs no T2D)	White: 29 (16.7) vs 89 (18.4); Asian: 52 (29.9) vs 144 (29.8); Black: 22 (12.6) vs 55 (11.4); Hispanic: 69 (39.7) vs 190 (39.3); Other: 2 (1.2) vs 6 (1.24)	n (%)	Parity (T2D vs no T2D)	Primiparous: 55 (31.6) vs 161 (33.3); Biparous: 65 (37.4) vs 177 (36.6) Multiparous: 54 (31.0) vs 146 (30.2)	n (%)	GDM treatment (T2D vs no T2D)	Diet only: 75 (43.1) vs 346 (71.5); Oral medications: 80 (46.0) vs 130 (26.9); Insulin: 19 (10.9) vs 8 (1.7)	n (%)	BMI (T2D vs no T2D)	33.4 (7.6) vs 31.9 (6.4)	Mean (SD)	Fasting plasma glucose (FPG) (T2D vs no T2D)	5.6 (0.6) vs 5.2 (0.4)	Mean (SD)	2h-OGTT (T2D vs no T2D)	7.3 (1.6) vs 6.0 (1.4)	Mean (SD)	Type 2 diabetes	ADA criteria	Yes	Single	Yes	No	Upto 8 years postpartum	188 metabolites and 2 clinical parameters	Metabolic biomarkers and clinical parameters	6–9 weeks postpartum and up to 2 years	Yes	Yes	Log transformation and normalization	658	173	8.6
Allalou	2016	A Predictive Metabolic Signature for the Transition From Gestational Diabetes Mellitus to Type 2 Diabetes	Diabetes		Prospective cohort	Postpartum women with GDM recruited from Kaiser Permanente Northern California	2008-2011	Hospital-based	United States	Kaiser Permanente Northern California hospital (13 medical center/office facilities)	Women with GDM, 6–9 weeks postpartum, no prior diabetes	Serious health conditions, medications affecting glucose, planned pregnancy/move	Age (years)	no T2D: 33.1 (4.5); T2D: 33.3 (5.2)	Mean (SD)	Race/ethnicity (no T2D vs T2D)	non-hispanic white: 13 (16) vs 12 (15); Asian: 26 (33) vs 26 (33); Black: 10 (12) vs 10 (12); Hispanic: 31 (39) vs 31 (39); Other: 0 (0) vs 1 (1)	n (%)	Parity (no T2D vs T2D)	Primiparous: 31 (39) vs 26 (33); Biparous: 27 (34) vs 29 (36) Multiparous: 22 (27) vs 25 (31)	n (%)	GDM treatment (no T2D vs T2D)	Diet only: 50 (63) vs 33 (41); Oral medications: 28 (35) vs 38 (48); Insulin: 2 (2) vs 9 (11)	n (%)	Total energy intake, kcal/day (no T2D vs T2D)	811 (319) vs 805 (338)	Mean (SD)	Postpartum FPG, mg/dL (no T2D vs T2D)	95 (8.4) vs 103 (10.5)	Mean (SD)	Postpartum 2hPG, mg/dL (no T2D vs T2D)	109 (25.9) vs 132 (29.5)	Mean (SD)	Type 2 diabetes	ADA criteria	Yes	Single	Yes	No	Within 2–4 years postpartum	182 metabolites	Metabolic biomarkers	6-9 weeks postpartum	Yes	Yes	Included in the model as continous	244	122	20.3
Khan	2019	The discovery of novel predictive biomarkers and early-stage pathophysiology for the transition from gestational diabetes to type 2 diabetes	Diabetologia		Nested case-control	Postpartum women with GDM recruited from Kaiser Permanente Northern California	2008-2011	Hospital-based	United States	Kaiser Permanente Northern California hospital (13 medical center/office facilities)	Women with GDM, 6–9 weeks postpartum, no prior diabetes, singleton pregnancy, ≥35 weeks gestation	Not explicitly stated; implied exclusion of women with diabetes at baseline	Age (years) (T2D vs controls)	34.8 (5.1) vs 34.3 (4.6)	Mean (SD)	Race/ethnicity (T2D vs controls)	Hispanic: 30 (54.5) vs 60 (70.6); Asian: 25 (45.5) vs 25 (29.4)	n (%)	Parity (T2D vs controls)	Primiparous 16 (29.1) vs 17 (20.0); Multiparous : 39 (70.9) vs 68 (80.0)	n (%)	GDM treatment (T2D vs control)	Diet only: 26 (47.3) vs 55 (64.7); Oral medications: 26 (47.3) vs 28 (32.9); Insulin: 3 (5.5) vs 2 (2.4)	n (%)	Physical activity, met-h/week (T2D vs control)	52.8 (35.5) vs 45.4 (30.2)	Mean (SD)	Postpartum FPG, mg/dL (T2D vs control)	5.68 (0.55) vs 5.4 (0.47)	Mean (SD)	Postpartum 2h-OGTT, mg/dL ( T2D vs control)	7.73 (1.66) 6.48 (1.7)	Mean (SD)	Type 2 diabetes	ADA criteria	Yes	Single	Yes	No	Within 2 years postpartum	~1100 lipid metabolites	lipidomic biomarkers	6-9 weeks postpartum	Yes	Yes	Log2-transformed	140	55	7.9
Man	2021	A clinical diabetes risk prediction model for prediabetic women with prior gestational diabetes	PLoS ONE	Parsimonious Cox Proportional Hazards Model	Randomised trial	Use of mass media, mail, and telephone contacts and recruitment through employment or social groups or healthcare systems. Recruitment workshops	June 1996-2001	Clinic setting	United States	Multicentered (27 clinical sites)	Women with prediabetes and self-reported history of GDM	Pregnant, <3 months postpartum, nursing, or within 6 weeks of nursing cessation	BMI group, kg/m2 (no DM vs DM)	<30: 59 (25.1%) vs 25 (30.5%); 30 to <35: 89 (37.9%) vs 22 (26.8%); 35+: 87 (37.0%) vs 35 (42.7%)	n (%)	Fasting glucose, mg/dL (no DM vs DM)	104 (100, 110) vs 111 (106, 118)	Median (IQR)	Hemoglobin A1c, % (no DM vs DM)	5.8 (5.5, 6.1) vs 6.1 (5.7, 6.3)	Median (IQR)	Treatment arm (no DM vs DM)	Placebo: 67 (28.5%) vs 40 (48.8%); Lifestyle: 84 (35.7%) vs 21 (25.6%); Metformin: 84 (35.7%) vs 21 (25.6%)	n (%)										Type 2 diabetes	ADA criteria: FPG ≥126 mg/dL or 2h OGTT ≥200 mg/dL	Yes	Single	Yes	No	Within 3 years	11	Clinical variables	Baseline (6-9 weeks postpartum)	Yes	Yes	Standardised; triglycerides log-transformed	317	82	16.4
Wang	2023	Gestational Diabetes Mellitus, Postpartum Lipidomic Signatures, and Subsequent Risk of Type 2 Diabetes: A Lipidome-Wide Association Study	Diabetes Care	Full model	Prospective cohort	on recruitment (at baseline, within 24–72 h after delivery), eligible mothers completed a questionnaire by in-person interview to collect relevant information.	1998-2019	Hospital-based	United States	Single centre	Women enrolled 24–72h postpartum with singleton delivery	Not explicitly stated; excluded preexisting diabetes for prediction analysis	Age at delivery (no T2D vs T2D)	27.93 (6.50) vs 30.22 (6.85)	Mean (SD)	Race/ethnicity (no T2D vs T2D)	Non-Hispanic Black: 700 (63.4) vs 150 (69.4); Other race: 404 (36.6) vs 66 (30.6)	n (%)	Smoking during pregnancy (no T2D vs T2D)	Nonsmoker: 921 (83.4) vs 175 (81.0); Smoker: 183 (16.6) vs 41 (19.0)	n (%)	Prepregnancy BMI (no T2D vs T2D)	25.90 (5.86) vs 29.66 (7.73)	Mean (SD)	Family history of diabetes (no T2D vs T2D)	29 (2.6) vs 11 (5.1)	n (%)							Incident type 2 diabetes	ADA criteria via ICD codes, glucose labs, and medication history	Yes	Single	Yes	No	Within 20 years (median follow-up 11.8 years)	5 clinical risk factors + 209 lipid species	Lipid metabolites and clinical variables	24-72 hours postpartum	Yes	Yes	Inverse normal transformation	159	55	9.16
Ilari	2022	Unraveling the Factors Determining Development of Type 2 Diabetes in Women With a History of Gestational Diabetes Mellitus Through Machine-Learning Techniques	Front. Physiol	Penalised Logistic Regression (L2)	Prospective cohort	Selected from a larger group and analyzed early postpartum (4–6 months after delivery) and then re-examined over a period of up to 7 years	Not specified	Clinic setting	Austria	Single centre	Women with GDM, non-diabetic at 4–6 months postpartum	Antidiabetic treatment before T2D onset	Age (no T2D vs T2D)	33.3 (4.2) vs 36.6 (4.7)	Mean (SD)	BMI (no T2D vs T2D)	25.4 (3.9) vs 30.6 (6.4)	Mean (SD)	Area under the C-peptide curve (no T2D vs T2D)	182.4 (97.2 vs 240.9 (65.4)	Mean	Basal glucose (no T2D vs T2D)	84 (8) vs 96 (11.50)	Mean (SD)	Basal secretion rate (no T2D vs T2D)	31.8 (10.4) vs 39.6 (10.9)	Mean (SD)							Type 2 diabetes	Clinical diagnosis during 7-year follow-up	Yes	Single	Yes	No	Up to 7 years postpartum	34	Anthropometric, metabolic, and model-derived features	4–6 months postpartum	Yes	Yes	Normalized	75	17	2.8
Choi	2024	Genome-Wide Polygenic Risk Score Predicts Incident Type 2 Diabetes in Women With History of Gestational Diabetes	Diabetes Care	Clinical Risk Model + T2D Polygenic Risk Score (PRS)	Prospective cohort	Prospective and retrospective selection	1996-2013 (varies by cohort)	Hospital-based and population-based cohorts	UK, Korea, Mexico, Multi-national	Multicentered across 4 ancestries	Women with history of GDM	Pre-existing T2D before GDM diagnosis	Age at GDM (UKBB, SNUH, KoGES, HAPO, MXGDM)	32.0 (5.5), 31.5 (4.1), 26.9 (3.9), 32.5 (5.0), 34.8 (4.3)	Mean (SD)	Family history of diabetes (UKBB, SNUH, KoGES, HAPO, MXGDM)	298 (43.6), 146 (40.9), 135 (36.5), 113 (27.0), 51 (76.1)	n (%)	BMI (UKBB, SNUH, KoGES, HAPO, MXGDM)	29.1 (6.2), 22.8 (3.2), 23.8 (3.3), 28.7 (4.5), 28.8 (5.9)	Mean (SD)	Systolic blood pressure (UKBB, SNUH, KoGES, HAPO, MXGDM)	135.5 (18.6), 111.3 (13.1),119.3 (13.7), 108.3 (10.1), 113.2 (12.9)	Mean (SD)	FBG (SNUH, KoGES, HAPO, MXGDM	5.2 (1.0), 5.7 (1.8), 4.9 (0.4), 6.4 (2.1	Mean (SD)	Follow-up time (UKBB, SNUH, KoGES, MXGDM), median (Q1, Q3)	30.0 (23.0, 40.0), 4.0 (2.3, 6.4), 28.0 (22.0, 34.8), 2.0 (2.0, 3.0)	Other	Ancestry ( (UKBB, SNUH, KoGES, HAPO, MXGDM)	Non-hispanic EUR: 683, East Asian: 357, East Asian: 370, (EUR, EAS, SAS): 418, Hispanic: 67	n (%)	Incident type 2 diabetes	ADA criteria, self-reported history, IADPSG criteria: cohort-specific definition	No	Single	Yes	No	2-30 years postpartum	6 clinical + genome-wide polygenic risk score (PRS)	Clinical and PRS	During pregnancy or baseline	No	Yes	Standardised within cohorts	1895	363	60.5
Kwak	2013	Prediction of type 2 diabetes in women with a history of gestational diabetes using a genetic risk score	Diabetologia	Complex clinical model + wGRS	Retrospective cohort	After enrollement at a hospital, women with GDM were tested 2 months postpartum & followed annually with OGTT	January 1996 - February 2003	Hospital-based	South Korea	Single centre	Women with GDM	Women who had diabetes before pregnancy or positive results for GAD antibodies	Age (T2D vs no T2D)	31.5 (4.1) vs 31.4 (4.1)	Mean (SD)	BMI (T2D vs no T2D)	24.1 (3.7) vs 22.3 (3.0)	Mean (SD)	Family history of DM (T2D vs no T2D)	50.9% vs 38.0%	n (%)	Arterial pressure (T2D vs no T2D)	85.2 (9.6) vs 82.1 (8.8)	Mean (SD)	2h FBG (T2D vs no T2D)	11.2 (2.5) vs 9.7 (1.4)	Mean (SD)	2h fasting insulin (T2D vs no T2D)	500 (292–667) vs 559 (405–854)	Median (IQR)				Type 2 diabetes	ADA criteria	Yes	Single	Yes	No	Median follow-up 45 months (25-76)	6 clinical +Genetic Risk Score (GRS)	Clinical and GRS	During pregnancy and postpartum	Yes	Yes	Standardised	395	116	16.6
Li	2018	Nomograms for incident risk of post‐partum type 2 diabetes in Chinese women with prior gestational diabetes mellitus	Clinical Endocrinology	Nomogram	Retrospective cohort	Universal screening with 1h OGTT, followed by inviting women with glucose level >=7.8mmol/L for 2h OGTT	2005-2009	Community-based screening and hospital follow-up	China	Single centre	(1) age 20–49 years at baseline survey, and (2) women diagnosed with GDM between 2005 and 2009.	age <20 or ≥50 years; (2) at the screening visit: (a) fasting glucose ≥7.0mmol/l or 2-h glucose ≥11.1mmol/l in the OGTT test; and (b) taking medicines known to alter OGTT; (3) presence of any chronic diseases that could seriously reduce the life expectancy or the ability to participate in the trial/study; (4) unable or unwilling to give informed consent or communicate with study staff; (5) curren…	Family history of DM (no T2D vs T2D)	402 (34.1) vs 49 (59.0)	n (%)	Pre-pregnancy BMI (no T2D vs T2D)	<24: 793 (67.2) vs 30 (36.1); 24‐27.9: 303 (25.7) vs 32 (38.6); ≥28: 84 (7.1) vs 21 (25.3)	n (%)	Age at pregnancy (no T2D vs T2D)	30.1 (3.5) vs 30.0 (3.8)	Mean (SD)	2h 75-g glucose at 26-30 weeks (no T2D vs T2D)	7.8‐8.5: 455 (38.6) vs 10 (12.1); 8.5‐11.1: 647 (54.8) vs 45 (54.2); ≥11.1: 78 (6.6) vs 28 (33.7)	n (%)	Pregnancy weight gain (no T2D vs T2D)	Inadequate: 161 (13.6) vs 18 (21.7); Adequate: 366 (31.0) vs 24 (28.9); Excessive: 653 (55.3) vs 41 (49.4)	n (%)	Pregnancy-induced hypertension (no T2D vs T2D)	70 (5.9) vs 21 (25.3)	n (%)				Type 2 diabetes	ADA criteria: fasting glucose ≥7.0 mmol/L or 2‐hour glucose ≥11.1 mmol/L	Yes	Single	No information	No	1-5 years postpartum (median 2.3 years)	5	Clinical and demographic	Before and during pregnancy	Yes	No information	Categorised	1263	83	16.6
Joglekar	2021	Postpartum circulating microRNA enhances prediction of future type 2 diabetes in women with previous gestational diabetes	Diabetologia	miRNA-based prediction model	Prospective cohort	Recruited at hospital during their first pregnancy with GDM and followed every 1-2 years for 10 years,	June 2003 - December 2005	Hospital-based	Australia	Single centre	Women with index GDM pregnancy, aged ≥18, English-speaking	Pre-existing diabetes	2h OGTT during pregnancy (no T2D vs T2D)	8.2 (8.1, 9.0) vs 9.3 (7.7, 11.5)	Median (IQR)	Diabetes control during pregnancy (no T2D vs T2D)	Insulin: 5 vs 7; Diet: 6 vs 3	n (%)	Age (no T2D vs T2D)	33.0 (32.1, 39.2) vs 36.0 (33.1, 41.7)	Median (IQR)	Postnatal BMI (no T2D vs T2D)	28.2 (21.9, 32.0) vs 28.2 (22.5, 34.7)	Median (IQR)	Cholesterol (no T2D vs T2D)	5.2 (4.9, 6.0) vs 5.9 (5.2, 6.8)	Median (IQR)	Triacylglycerols (no T2D vs T2D)	0.8 (0.7, 1.2) vs 1.2 (0.8, 1.8)	Median (IQR)	2h postnatal OGTT (no T2D vs T2D)	5.4 (4.3, 5.8) vs 5.6 (5.1, 6.3)	Median (IQR)	Type 2 diabetes	ADA criteria	Yes	Single	No information	No	12 weeks - 10 years (median 5.7 years)	6 clinical + 754 miRNAs	Clinical and genetic biomarkers	During pregnancy and 12 weeks postpartum	Yes	No information	Used as continuous variables; miRNAs normalized and log-transformed	148	21	3
Lappas	2016	Postpartum IGF-I and IGFBP-2 levels are prospectively associated with the development of type 2 diabetes in women with previous gestational diabetes mellitus	Diabetes & Metabolism	IGF-I and IGFBP-2 biomarker model	Prospective cohort	recruited after their first pregnancy diagnosed with GDM, performed OGTT at 12 weeks postnatal, followed every 1-2 years for 8-10 years	June 2003 - December 2006	Hospital-based	Australia	Single centre	had a previous GDM pregnancy, aged at least 18 years and English speaking	Pre-existing diabetes	2h OGTT during pregnancy (T2D vs normal glucose tolerance/NGT)	9.10 (8.08, 10.75) vs 8.50 (8.10, 9.20)	Median (IQR)	Age ( T2D vs NGT)	35.11 (31.62, 37.67) vs 31.83 (29.21, 35.25)	Median (IQR)	Postnatal BMI ( T2D vs NGT)	29.14 (23.38, 34.70) vs 24.70 (22.60, 28.25)	Median (IQR)	2h fasting postnatal OGTT ( T2D vs NGT)	5.30 (4.80, 6.20) vs 5.20 (4.40, 6.00)	Median (IQR)	IGF-I (no T2D vs NGT)	46.11 (36.22, 68.93) vs 38.86 (29.48, 55.82)	Median (IQR)	IGFBP-2 (T2D vs NGT)	3.11 (2.33, 4.21) vs 5.15 (2.72, 8.51)	Median (IQR)				Type 2 diabetes	ADA criteria	Yes	Single	No information	No	12 weeks - 10 years (median 8.5 years)	6 (4 clinical + 2 biomarkers)	Clinical and biomarker	During pregnancy and 12 weeks postpartum	Yes	No information	Used as continous	148	21	3.5
Lin	2011	An Application of Artificial Immune Recognition System for Prediction of Diabetes Following Gestational Diabetes	J Med Syst	Artificial Immune Recognition System (AIRS)	Retrospective cohort	Women with GDM identified from hospital records	1998-2002	Hospital-based	China Taiwan	Single centre	Women diagnosed with GDM based on OGTT criteria	Not explicitly stated	Age	Not reported		OGTT	Not reported		Fasting glucose	Not reported		BMI before gestation	Not reported		Family history of DM	Not reported		Increased weight during pregnancy	Not reported		Weight of newborn	Not reported		Type 2 diabetes	Taiwan Department of Health criteria (OGTT-based)	Yes	Single	No information	No	During postpartum follow-up	12	Clinical and demographic	Before, during and after pregnancy	Yes	No information	Normalised	152	10	0.8
Chung	2024	Longitudinal clinical and proteomic diabetes signatures in women with a history of gestational diabetes	JCI Insight		Retrospective cohort	Contacted using telephone for initial visit after delivery, blood samples taken, asked to complete questionnaire, and serum samples collected at 6 and 10 year follow-up visits.	2005-2009	Hospital-based	Sweden	Not specified (Gothenburg area)	Women with a history of gestational diabetes mellitus	Not explicitly stated; subjects with an energy intake/basic metabolic rate ratio < 0.95 or >3.0 were excluded	Age at partus (Health vs Prediabetes vs T2D)	33.6 (30.2–37.1), 34.9 (31.3–39.5), 31.3 (28.4–36.7)	Median (IQR)	BMI at start of pregnancy (Health vs Prediabetes vs T2D)	25.2 (22.7–29.3), 26 (23.5–30.1), 28.7 (27.1–32.7)	Median (IQR)	Insulin during pregnancy (Health vs Prediabetes vs T2D)	18 (14.2), 11 (29.7), 21 (50)	n (%)	HbA1c at follow-up (Health vs Prediabetes vs T2D)	37 (34.5–39), 38 (35.8–40), 45.5 (40.2–52)	Median (IQR)	Total cholesterol at follow-up (Health vs Prediabetes vs T2D)	4.6 (4.1–5.2), 4.5 (4.2–5), 4.6 (4.2–5.2)	Median (IQR)	Body fat at follow-up (Health vs Prediabetes vs T2D)	31.9 (27.6–39.1), 39.4 (35–46.5), 39.5 (34.4–45.9)	Median (IQR)	C-reactive protein at follow-up (Health vs Prediabetes vs T2D)	1 (0.5–2.4), 2.1 (0.6–4.8), 2.4 (1–5.7)	Median (IQR)	Type 2 diabetes	WHO 1999 criteria: fasting glucose, 2-hour OGTT glucose, and HbA1c or reporting of an existing diabetes diagnosis	Yes	Single	Unclear	No	6-10 years postpartum	49 clinical + 428 proteins	Clinical and proteomic	At 6 and 10-year follow-up visits	Yes	No information	Log2 transformation	213	70 (42 at 6-yr, 28 at 10-yr)	1.4
Lappas	2019	Do Postpartum Levels of Apolipoproteins Prospectively Predict the Development of Type 2 Diabetes in Women with Previous Gestational Diabetes Mellitus?	Exp Clin Endocrinol Diabetes	Apo model	Prospective cohort	recruited after their first pregnancy diagnosed with GDM, performed OGTT at 12 weeks postnatal, followed every 1-2 years for 8-10 years	June 2003 – December 2005	Hospital-based	Australia	Single centre	had a previous GDM pregnancy, aged at least 18 years and English speaking	Pre-existing diabetes, insufficient plasma, fluctuating glucose tolerance	2h OGTT during pregnancy (T2D vs NGT)	9.10 (8.03, 10.85) vs 8.50 (8.10, 9.30)	Median (IQR)	Age ( T2D vs NGT)	35.35 (31.48, 37.95) vs 31.70 (29.20, 35.60)	Median (IQR)	Postnatal BMI ( T2D vs NGT)	28.15 (23.25, 34.33) vs 24.70 (22.60, 28.30)	Median (IQR)	2h fasting postnatal OGTT ( T2D vs NGT)	5.30 (4.95, 6.20) vs 5.20 (4.40, 6.00)	Median (IQR)	Postnatal cholesterol ( T2D vs NGT)	6.15 (5.18, 7.18) vs 5.20 (4.60, 6.00)	Median (IQR)	Postnatal triglycerides ( T2D vs NGT)	1.10 (0.80-1.58) vs 0.90 (0.60, 1.20)	Median (IQR)				Type 2 diabetes	ADA criteria	Yes	Single	No information	No	12 weeks - 10 years	9 (4 clinical + 5 apolipoproteins)	Clinical and lipoprotein biomarkers	During pregnancy and 12 weeks postpartum	Yes	No information	Used as continous	148	20	2.2
Zöllner	2025	Understanding the potential contribution of polygenic risk scores to the prediction of gestational and type 2 diabetes in women from British Pakistani and Bangladeshi groups: a cohort study in Genes and Health	AJOG Global Reports		Retrospective cohort	Community and primary care recruitment	2000 - 2023	Community- and primary care-based	UK	Multicentered	Women with birth records and GDM diagnosis	Indian subgroups, pre-existing diabetes	Age (no GDM vs GDM)	31.36 (4.92) vs 31.73 (5.24)	Mean (SD)	BMI (no GDM vs GDM)	27.33 (5.14) vs 28.47 (5.19)	Mean (SD)	Parity at included birth (no GDM vs GDM)	Nulliparous: 2059 (29.58) vs 1373 (52.75) Multiparous: 4902 (70.42) vs 1230 (47.25)	n (%)	Genetic ancestry (no GDM vs GDM)	British Bangladeshi: 4611 (59.7) vs 2412 (75.3); British Pakistani: 3117 (40.3) vs 791 (24.7)	n (%)	Polygenic risk score for T2DM (no GDM vs GDM)	1st decile: 949 (12.28) vs 145 (4.53); 10th Decile: 586 (7.58) vs 507 (15.83)								Type 2 diabetes	Diagnosis codes and treatment patterns	Yes	Single	No information	No	Up to 10 years postpartum	5 (4 clinical + PRS)	Clinical and genetic/PRS	At birth and postpartum	Yes	No information	Normalised (PRS) and used as continous (BMI)	Total: 10,931; GDM: 3203	608	121.6
Ignell	2016	Model for individual prediction of diabetes up to 5 years after gestational diabetes mellitus	SpringerPlus		Prospective cohort	All pregnant women invited for universal screening with 75-g OGTT during pregnancy, and follow-up for 5 years	2003 - 2005	Hospital-based	Sweden	Multicentered (hospitals/4 delivery departments)	Women with GDM or normal glucose tolerance during pregnancy	Women already diagnosed with diabetes at 1–2 year follow-up	Non-European origin (NGT vs T2D)	23 (13) vs 13 (48)	n (%)	First-grade diabetes heredity (NGT vs T2D)	47 (28) vs 16 (62)	n (%)	Age at delivery (NGT vs T2D)	32.1 (29.1–36.0) vs 35.4 (28.8–38.2)	Median (IQR)	Pregnancy 2h OGTT (NGT vs T2D)	9.3 (8.9–9.9) vs 10.1 (9.6–10.8)	Median (IQR)	Time interval to follow-up years (NGT vs T2D)	1.3 (1.0–1.7) vs 1.4 (1.1–1.7)	Median (IQR)	BMI at follow-up (NGT vs T2D)	23.0 (21.2–26.0) vs 27.0 (25.1–31)	Median (IQR)				Development of diabetes after GDM	WHO 1999 criteria: OGTT	Yes	Single	No information	No	Up to 1-2 years and 5 years postpartum	10	Clinical and demographic	During pregnancy and 1-2 years postpartum	Yes	No information	Used as continous	362 (200 in final model)	72 (67 in final model)	22.3
[truncated: 36 more columns]

## Sheet: Lists
Prospective cohort	Mean	Yes	Single	Complete-case analysis	Logistic regression	All available predictors	Pre-specified model (not selection)	Yes	Yes	None (Apparent performance)	None	None	None
Retrospective cohort	Mean (SD)	No	Combined	Single imputation	Multilevel logistic regression	Based on prior knowledge	Backward elimination	No	No	Random split data	Temporal	Predictor weights	Sum score
Case-control	Median	Unclear	Unclear	Multiple imputation	Cox regression	Based on univariable associations	Forward selection		Not applicable	Non-random split data	Geographical	Regression coefficients	Nomogram
Nested case-control	Median (IQR)	No information	No information	Other	Machine learning techniques	Other	Stepwise selection			Cross-validated	Different setting	Unclear	Score chart
Existing registry	Median (min-max)		Other	Unclear	Neural network	Unclear	LASSO selection			Bootstrap	Different investigator	No information	Score system
Randomised trial	n (%)			No information	Other	No information	Ridge selection			Other	Completely independent		Online calculator
Combined data (e.g. IPD of combination of cohorts)	Other				Unclear		Bootstrap selection			Unclear	Other		App calculator
Aggregated data	Unclear				No information		Other			No information	Unclear		Other
Other	No information						Unclear				No information		Unclear
Unclear							No information						No information
No information
